# Supplementary material for: Studying the impact of phycoerythrin on antioxidant and antimicrobial activity of the fresh rainbow trout fillets
Source: Sci Rep. 2024 Jan 30;14:2470. doi: 10.1038/s41598-024-52985-6 (PMC10827737; doi:10.1038/s41598-024-52985-6)
Supplement: Supplementary file 1 — Supplementary Information 1. [file 41598_2024_52985_MOESM1_ESM.xlsx]

## Sheet: Sheet1
			1	Control	Calcium	Citric	Sodium	sucrose
				(c-pc)	Chlorid	Acid	Chlorid
			3	0.166	0.123	0.241	0.144	0.124
			3	0.1	0.12	0.23	0.13	0.11
			3	0.15	0.1	0.22	0.11	0.1
			5	0.097	0.1104	0.131	0.1271	0.118
			5	0.09	0.1	0.12	0.12	0.1
			5	0.08	0.1	0.11	0.11	0.11
			10	0.174	0.227	0.232	0.199	0.186
			10	0.16	0.2	0.22	0.19	0.1
			10	0.17	0.21	0.23	0.18	0.17
			15	0.089	0.078	0.1117	0.093	0.0662
			15	0.07	0.07	0.11	0.09	0.06
			15	0.08	0.075	0.01	0.08	0.061
			20	0.146	0.1198	0.147	0.128	0.125
			20	0.01	0.1	0.013	0.1	0.1
			20	0.013	0.1	0.012	0.12	0.11
			30	0.113	0.1388	0.1512	0.1155	0.118
			30	0.1	0.1	0.13	0.1	0.1
			30	0.0101	0.12	0.14	0.1	0.1
			45	0.062	0.047	0.122	0.06	0.072
			45	0.06	0.04	0.1	0.06	0.05
			45	0.05	0.03	0.11	0.05	0.06
		Report
		VAR00002
		VAR00001	Mean	N	Std. Deviation	Std. Error of Mean					Control	Calcium chloride	Citric acid	Sodium chloride	sucrose
				3	0.0344287	0.0198774				3	0.1	0.114333	0.230333	0.128	0.111333
				3	0.008544	0.00493288
				3	0.0072111	0.00416333				7	0.09	0.103467	0.22	0.119033	0.109333
				3	0.00950438	0.00548736
				3	0.0776681	0.0448417				14	0.08	0.1	0.21	0.1	0.1
				3	0.0560348	0.0323517
				3	0.0064291	0.00371184				21	0.06	0.0743333	0.19	0.0876667	0.0624
		Total	0.0947667	21	0.0518492	0.0113144
											0.00198774	0.0072188	0.00606447	0.00986577	0.0069602
											0.00493288	0.00346667	0.00606447	0.00495995	0.00520683
											0.00416333	0.00788106	0.00371184	0.00548736	0.00264071
		Report									0.00548736	0.00233333	0.00336202	0.00392994	0.0019218
		VAR00003									0.00448417	0.0066	0.00448343	0.00832666	0.00726483										545						78
		VAR00001	Mean	N	Std. Deviation	Std. Error of Mean					0.00323517	0.0112024	0.00612318	0.00516667	0.006										565					555	878		6677
		3.00	0.114333	3	0.0125033	0.0072188					0.00371184	0.00493288	0.00635959	0.00333333	0.00635959										768
		5.00	0.103467	3	0.00600444	0.00346667																			8798
		10.00	0.212333	3	0.0136504	0.00788106
		15.00	0.0743333	3	0.00404145	0.00233333
		20.00	0.1066	3	0.0114315	0.0066
		30.00	0.1196	3	0.0194031	0.0112024
		45.00	0.039	3	0.008544	0.00493288
		Total	0.109952	21	0.0513817	0.0112124							Control	Calcium chloride	Citric acid	Sodium chloride	sucrose
												3	0.1	0.114333	0.230333	0.128	0.111333
												7	0.09	0.103467	0.22	0.119033	0.109333
		Report										14	0.08	0.1	0.21	0.1	0.1
		VAR00004										21	0.06	0.0743333	0.19	0.0876667	0.0624
		VAR00001	Mean	N	Std. Deviation	Std. Error of Mean
		3.00	0.230333	3	0.010504	0.00606447
		5.00	0.120333	3	0.010504	0.00606447
		10.00	0.227333	3	0.0064291	0.00371184
		15.00	0.0772333	3	0.058232	0.0336202
		20.00	0.0573333	3	0.0776552	0.0448343
		30.00	0.1404	3	0.0106057	0.00612318
		45.00	0.110667	3	0.0110151	0.00635959
		Total	0.137662	21	0.0718135	0.015671
		Report
		VAR00005
		VAR00001	Mean	N	Std. Deviation	Std. Error of Mean
		3.00	0.128	3	0.017088	0.00986577
		5.00	0.119033	3	0.00859089	0.00495995
		10.00	0.189667	3	0.00950438	0.00548736
		15.00	0.0876667	3	0.00680686	0.00392994
		20.00	0.116	3	0.0144222	0.00832666
		30.00	0.105167	3	0.00894893	0.00516667
		45.00	0.0566667	3	0.0057735	0.00333333
		Total	0.1146	21	0.0397921	0.00868336
		Report
		VAR00006
		VAR00001	Mean	N	Std. Deviation	Std. Error of Mean
		3.00	0.111333	3	0.0120554	0.0069602
		5.00	0.109333	3	0.0090185	0.00520683
		10.00	0.152	3	0.0457384	0.0264071
		15.00	0.0624	3	0.00332866	0.0019218
		20.00	0.111667	3	0.0125831	0.00726483
		30.00	0.106	3	0.0103923	0.006
		45.00	0.0606667	3	0.0110151	0.00635959
		Total	0.101914	21	0.0342896	0.0074826

## Sheet: Sheet3
				Control	Calcium chloride	Citric acid	Sodium chloride	sucrose
			3	0.1	0.114333	0.230333	0.128	0.111333
			7	0.09	0.103467	0.22	0.119033	0.109333
			14	0.08	0.1	0.21	0.1	0.1
			21	0.06	0.0743333	0.19	0.0876667	0.0624
	Report
	VAR00002
	VAR00001	Mean	N	Std. Deviation	Std. Error of Mean
			3	0.0344287	0.0198774
			3	0.008544	0.00493288
			3	0.0072111	0.00416333
			3	0.00950438	0.00548736
			3	0.0776681	0.0448417
			3	0.0560348	0.0323517
			3	0.0064291	0.00371184
	Total	0.0947667	21	0.0518492	0.0113144
	Report
	VAR00003
	VAR00001	Mean	N	Std. Deviation	Std. Error of Mean
	3.00	0.114333	3	0.0125033	0.0072188
	5.00	0.103467	3	0.00600444	0.00346667
	10.00	0.212333	3	0.0136504	0.00788106
	15.00	0.0743333	3	0.00404145	0.00233333
	20.00	0.1066	3	0.0114315	0.0066
	30.00	0.1196	3	0.0194031	0.0112024
	45.00	0.039	3	0.008544	0.00493288
	Total	0.109952	21	0.0513817	0.0112124
	Report
	VAR00004
	VAR00001	Mean	N	Std. Deviation	Std. Error of Mean
	3.00	0.230333	3	0.010504	0.00606447
	5.00	0.120333	3	0.010504	0.00606447
	10.00	0.227333	3	0.0064291	0.00371184
	15.00	0.0772333	3	0.058232	0.0336202
	20.00	0.0573333	3	0.0776552	0.0448343
	30.00	0.1404	3	0.0106057	0.00612318
	45.00	0.110667	3	0.0110151	0.00635959
	Total	0.137662	21	0.0718135	0.015671
	Report
	VAR00005
	VAR00001	Mean	N	Std. Deviation	Std. Error of Mean
	3.00	0.128	3	0.017088	0.00986577
	5.00	0.119033	3	0.00859089	0.00495995
	10.00	0.189667	3	0.00950438	0.00548736
	15.00	0.0876667	3	0.00680686	0.00392994
	20.00	0.116	3	0.0144222	0.00832666
	30.00	0.105167	3	0.00894893	0.00516667
	45.00	0.0566667	3	0.0057735	0.00333333
	Total	0.1146	21	0.0397921	0.00868336
	Report
	VAR00006
	VAR00001	Mean	N	Std. Deviation	Std. Error of Mean
	3.00	0.111333	3	0.0120554	0.0069602
	5.00	0.109333	3	0.0090185	0.00520683
	10.00	0.152	3	0.0457384	0.0264071
	15.00	0.0624	3	0.00332866	0.0019218
	20.00	0.111667	3	0.0125831	0.00726483
	30.00	0.106	3	0.0103923	0.006
	45.00	0.0606667	3	0.0110151	0.00635959
	Total	0.101914	21	0.0342896	0.0074826

## Sheet: Sheet2
		Dey	35℃		Control	Calcium chlorid	Citric Acid	Sodium chlorid	Sucrose
					( c-pc)								Control	Calcium chloride	Citric acid	Sodium chloride	sucrose
		3										3	0.172	0.099	0.15	0.148	0.177				Report
				purity								3	0.15	0.08	0.1	0.1	0.17				VAR00009
				c-pc	0.029	0.0149	0.0264	0.0253	0.0286			3	0.16	0.09	0.11	0.12	0.1				VAR00001	Mean	N	Std. Deviation	Std. Error of Mean				Control	Calcium chloride	Citric acid	Sodium chloride	sucrose
		5										5	0.148	0.151	0.158	0.1014	0.124				3.00	0.160667	3	0.0110151	0.00635959			3	0.1	0.15	0.16	0.122667	0.11
				purity								5	0.14	0.15	0.15	0.1	0.12				5.00	0.139333	3	0.0090185	0.00520683
				c-pc	0.0265	0.022	0.0324	0.025	0.0238			5	0.13	0.13	0.14	0.1	0.11				10.00	0.115	3	0.0132288	0.00763763			7	0.09	0.13	0.15	0.100467	0.1
		10										10	0.125	0.138	0.2	0.124	0.097				15.00	0.0776667	3	0.00680686	0.00392994																	0.149
				purity								10	0.12	0.12	0.2	0.1	0.09				20.00	0.0497667	3	0.00965212	0.00557265			14	0.07	0.11	0.13	0.09	0.09									0.118
				c-pc	0.023	0.0242	0.042	0.026	0.0197			10	0.1	0.13	0.19	0.12	0.07				30.00	0.0523333	3	0.0136504	0.00788106																	0.0856667
		15										15	0.083	0.089	0.098	0.054	0.044				45.00	0.0393333	3	0.0090185	0.00520683			21	0.038	0.09	0.11	0.07	0.0776667									0.038
				purity								15	0.08	0.08	0.09	0.05	0.04				Total	0.0905857	21	0.0463629	0.0101172																	0.02
				c-pc	0.018	0.0128	0.0185	0.0108	0.0095			15	0.07	0.06	0.08	0.04	0.03												0.00635959	0.00548736	0.0152753	0.0139204	0.0245832									0.02
		20										20	0.0593	0.072	0.12	0.0519	0.062				Report								0.00520683	0.00683943	0.00520683	0.000466667	0.00416333									0.019
				purity								20	0.05	0.07	0.1	0.05	0.06				VAR00010								0.00763763	0.00520683	0.00333333	0.00742369	0.00808977
				c-pc	0.0127	0.0136	0.0259	0.011	0.0142			20	0.04	0.06	0.1	0.04	0.05				VAR00001	Mean	N	Std. Deviation	Std. Error of Mean				0.00392994	0.00856997	0.00520683	0.00416333	0.00416333
		30										30	0.067	0.1219	0.277	0.1204	0.008				3.00	0.0896667	3	0.00950438	0.00548736				0.00557265	0.00371184	0.00666667	0.00369098	0.00371184
				purity								30	0.05	0.1	0.2	0.11	0.007				5.00	0.143667	3	0.0118462	0.00683943				0.00788106	0.00700484	0.0274853	0.00340196	0.00057735
				c-pc	0.0151	0.0264	0.0279	0.0189	0.0112			30	0.04	0.12	0.19	0.12	0.006				10.00	0.129333	3	0.0090185	0.00520683				0.00520683	0.00440959	0.00333333	0.00635959	0.00351188
		45										45	0.048	0.075	0.11	0.062	0.061				15.00	0.0763333	3	0.0148436	0.00856997
				purity								45	0.03	0.07	0.1	0.05	0.05				20.00	0.0673333	3	0.0064291	0.00371184
				c-pc	0.0123	0.0153	0.031	0.0138	0.015			45	0.04	0.06	0.11	0.04	0.06				30.00	0.113967	3	0.0121327	0.00700484
																					45.00	0.0683333	3	0.00763763	0.00440959
																					Total	0.0983762	21	0.0304961	0.00665479
																					Report
																					VAR00011
																					VAR00001	Mean	N	Std. Deviation	Std. Error of Mean
																					3.00	0.12	3	0.0264575	0.00152753
																					5.00	0.149333	3	0.0090185	0.00520683
																					10.00	0.196667	3	0.0057735	0.00333333
																					15.00	0.0893333	3	0.0090185	0.00520683
																					20.00	0.106667	3	0.011547	0.00666667
																					30.00	0.222333	3	0.047606	0.0274853
																					45.00	0.106667	3	0.0057735	0.00333333
																					Total	0.141571	21	0.0511884	0.0111702
																					Report
																					VAR00012
																					VAR00001	Mean	N	Std. Deviation	Std. Error of Mean
																					3.00	0.122667	3	0.0241109	0.0139204
																					5.00	0.100467	3	0.00080829	0.000466667
																					10.00	0.114667	3	0.0128582	0.00742369
																					15.00	0.048	3	0.0072111	0.00416333
																					20.00	0.0473	3	0.00639296	0.00369098
																					30.00	0.1168	3	0.00589237	0.00340196
																					45.00	0.0506667	3	0.0110151	0.00635959
																					Total	0.0857952	21	0.0350246	0.00764299
																					Report
																					VAR00013
																					VAR00001	Mean	N	Std. Deviation	Std. Error of Mean
																					3.00	0.149	3	0.0425793	0.0245832
																					5.00	0.118	3	0.0072111	0.00416333
																					10.00	0.0856667	3	0.0140119	0.00808977
																					15.00	0.038	3	0.0072111	0.00416333
																					20.00	0.0573333	3	0.0064291	0.00371184
																					30.00	0.007	3	0.001	0.00057735
																					45.00	0.057	3	0.00608276	0.00351188
																					Total	0.0731429	21	0.0482268	0.010524
