# Supplementary material for: Studying the impact of phycoerythrin on antioxidant and antimicrobial activity of the fresh rainbow trout fillets
Source: Sci Rep. 2024 Jan 30;14:2470. doi: 10.1038/s41598-024-52985-6 (PMC10827737; doi:10.1038/s41598-024-52985-6)
Supplement: Supplementary file 2 — Supplementary Information 2. [file 41598_2024_52985_MOESM2_ESM.xlsx]

## Sheet: Sheet1
	Report
	VAR00002
	VAR00001	Mean	N	Std. Deviation	Std. Error of Mean					Control	Treated fillets + Citric acid + PE
	.000000	8000	3	1000	577.35				0	8000	6200
	3.000000	110000	3	10000	5773.5				3	110000	3333.33
	7.000000	1.16667e+07	3	1.52753e+06	881917				7	1.16667e+07	340000
	14.000000	3.26667e+08	3	2.51661e+07	1.45297e+07				14	3.26667e+08	1.16667e+08
	21.000000	1000000000	3	0	0				21	1000000000	1000000000
	Total	2.6769e+08	15	4.00619e+08	1.03439e+08
	Report
	VAR00003
	VAR00001	Mean	N	Std. Deviation	Std. Error of Mean
	.000000	6200	3	721.11	416.333
	3.000000	3333.33	3	152.753	88.1917
	7.000000	340000	3	10000	5773.5
	14.000000	1.16667e+08	3	1.52753e+07	8.81917e+06
	21.000000	1000000000	3	0	0
	Total	223403240	15	4.04675e+08	1.04487e+08

## Sheet: Sheet2
	Report
	VAR00002
	VAR00001	Mean	N	Std. Deviation	Std. Error of Mean
	.000000	10000	3	0	0				Control	Treated fillets + Citric acid + PE
	3.000000	550000	3	736139	425010			0	10000	10000
	7.000000	6.36667e+08	3	1.52753e+07	8.81917e+06			3	550000	22333.3
	14.000000	1000000000	3	0	0			7	6.36667e+08	1.33333e+07
	21.000000	1000000000	3	0	0			14	1000000000	9.33333e+08
	Total	5.27445e+08	15	4.66256e+08	1.20387e+08			21	1000000000	9.33333e+08
	Report
	VAR00003
	VAR00001	Mean	N	Std. Deviation	Std. Error of Mean
	.000000	10000	3	0	0
	3.000000	22333.3	3	1527.53	881.917
	7.000000	1.33333e+07	3	1.52753e+06	881917
	14.000000	9.33333e+08	3	5.7735e+07	3.33333e+07
	21.000000	9.33333e+08	3	5.7735e+07	3.33333e+07
	Total	3.76006e+08	15	4.72064e+08	1.21886e+08
		36666.7		3000
		3.51188e+07		26666.7
		0		1.33333e+07
		3.33333e+07		3.33333e+07
		3.33333e+07		3.33333e+07

## Sheet: Sheet3
		Report
		VAR00002
		VAR00001	Mean	N	Std. Deviation	Std. Error of Mean					Control	Treated fillets + Citric acid + PE
		.000000	10000	3	0	0				0	10000	9000
		3.000000	10000	3	0	0				3	10000	9000
		7.000000	53666.7	3	3214.55	1855.92				7	53666.7	9666.67
		14.000000	46000	3	1000	577.35				14	54666.7	9777.67
		21.000000	51000	3	1000	577.35				21	51000	10000
		Total	34133.3	15	20597.7	5318.31
		Report
		VAR00003
		VAR00001	Mean	N	Std. Deviation	Std. Error of Mean
		.000000	9000	3	0	0
		3.000000	9000	3	0	0
		7.000000	9666.67	3	577.35	333.333
		14.000000	9777.67	3	1000	577.35
		21.000000	10000	3	577.35	333.333
		Total	14000	15	8855.99	2286.61
		0	0
		0	0
		50	100
		60	155
		110	100

## Sheet: Sheet4
										Control	Treated fillets + Citric acid + PE
		Report							0	25	0.943333
		VAR00002							3	25	0.0266667						25
		VAR00001	Mean	N	Std. Deviation	Std. Error of Mean			7	25	0.203333						25
		.000000	25	3	1	0.57735			14	25	2.16667						25
		3.000000	0.0733333	3	0.0057735	0.00333333			21	25	4.53333						25
		7.000000	25	3	1	0.57735											25
		14.000000	11.3333	3	0.57735	0.333333
		21.000000	25	3	1	0.57735
		Total	17.2813	15	10.4791	2.70568
		Report
		VAR00003
		VAR00001	Mean	N	Std. Deviation	Std. Error of Mean
		.000000	0.943333	3	0.011547	0.00666667
		3.000000	0.0266667	3	0.0057735	0.00333333
		7.000000	0.203333	3	0.0057735	0.00333333
		14.000000	2.16667	3	0.057735	0.0333333
		21.000000	4.53333	3	0.057735	0.0333333
		Total	1.57467	15	1.71865	0.443753
				0
				0.00333333
				0.0057735
				0.333333
				0
